# Supplementary material for: The Outbreak of Unexplained Acute Hepatitis in Children: The Role of Viral Infections in View of the COVID-19 Pandemic
Source: Viruses. 2024 May 20;16(5):808. doi: 10.3390/v16050808 (PMC11125843; doi:10.3390/v16050808)
Supplement: Supplementary file 1 [file viruses-16-00808-s001.zip]

Archive with 1 entries (1 files):
- viruses-2952878-supplementary.pdf
